# Supplementary material for: Markedly Increased IP-10 Production by Blood-Brain Barrier in Neuromyelitis Optica
Source: PLoS One. 2015 Mar 26;10(3):e0122000. doi: 10.1371/journal.pone.0122000 (PMC4374747; doi:10.1371/journal.pone.0122000)
Supplement: S1 Dataset — (XLSX) [file pone.0122000.s002.xlsx]

## Sheet: Sheet1
Patients	IL-1b	IL-1ra	IL-2	IL-4	IL-5	IL-6	IL-7	IL-8	IL-9	IL-10	IL-12	IL-13	IL-15	IL-17	Eotaxin	FGF-2	G-CSF	GM-CSF	IFN-γ	IP-10	MCP-1	MIP-1a	PDGF-bb	MIP-1b	RANTES	TNF-α	VEGF
ON 1	1.8	133.79	0	2.16	1.7	84.92	24.65	34.74	3.92	66.41	24.77	2.73	0	0	12.07	486.79	623.55	0	0	407.49	31.59	2.94	42.47	0	513.23	706.93	312.66
ON 2	1.45	92.32	0	0	1.62	93.35	21.76	36.71	6.42	48.24	23.64	2.56	0	0	9.92	463.89	563.98	0	0	345.32	28.65	2.78	47.07	0	631.34	641.16	278.92
ON 3	1.94	143.84	0	0	1.42	107.16	18.9	35.18	5.23	44.78	22.05	2.56	0	0	12.75	439.83	544.04	0	0	354.42	53.9	3.2	44.7	0	344.34	519.72	240.17
ON 4	1.22	61.68	0	0	1.46	59.04	16.69	17.66	2.75	37.88	26.74	2.52	0	0	7.57	316.46	534.05	0	0	315.44	17.57	3.49	52.96	0	783.14	519.72	284.23
Definite NMO 1	1.51	96.22	0	0	1.46	72.03	19.79	42.29	5.92	42.7	22.37	2.81	0	0	12.07	366.41	544.04	0	0	388.18	29.24	3.25	31.23	0	299.44	570.42	284.23
Definite NMO 2	0	41.24	0	0	0	56.13	18.19	33.44	3.06	0	11.24	2.31	0	0	6.28	330.55	483.92	0	0	280.87	25.63	0	36.82	0	424.98	340.54	205.27
Definite NMO 3	1.32	46.76	0	1.74	1.46	76.57	24.84	33.01	8.86	39.94	14.47	2.65	0	0	9.92	506.93	593.81	0	0	228.18	35.4	1.66	46.94	0	338.7	545.47	276.26
Definite NMO 4	1.13	74.97	0	0	1.54	74.3	20.87	24.47	5.41	35.81	18.17	2.52	0	0	7.57	561.29	524.05	0	0	408.73	42.85	2.89	49.82	0	410.74	465.39	216.58
Definite NMO 5	1.32	80.72	0	0	1.62	147.6	20.33	73.75	8.99	41.32	17.57	2.81	0	0	7.57	489.84	598.77	0	0	428.98	76.73	2.78	49.82	0	552.36	545.47	270.08
Definite NMO 6	1.51	119.83	0	0	1.38	96.14	19.97	33.44	4.85	48.24	24.61	2.4	0	0	8.39	396.17	488.95	0	0	490.63	34.67	2.36	52.21	0	419.16	594.63	286
Definite NMO 7	0	78.8	0	0	1.38	77.05	19.44	32.16	5.85	42.7	21.26	2.15	0	0	6.72	440.83	453.68	0	0	387.55	35.25	1.21	36.33	0	344.98	465.39	237.54
Definite NMO 8	1.07	111.91	0	0	1.93	33.97	19.44	17.28	6.93	48.24	21.73	3.1	0	0	11.72	375.1	608.69	0	0	205.67	22.46	3.68	44.95	0	329.36	748.54	231.42
Definite NMO 9	0	98.17	0	0	1.3	74.36	19.08	27.12	5.54	0	20.01	2.36	0	0	12.07	418.02	413.15	0	0	676.54	24.16	2.55	35.84	0	568.11	618.2	181.02
Definite NMO 10	6.86	188.72	0	5.31	2.31	115.28	23.03	75.29	11.2	67.11	30.42	3.55	0	0	16.56	500.64	593.81	0	82.74	522.22	42.99	4.76	45.45	0	502.14	808.17	331.42
Definite NMO 11	0	104.04	0	1.88	1.15	47.73	16.95	22.67	4.54	37.88	22.52	2.15	0	0	7.57	382.11	413.15	0	0	409.97	22.01	2.3	53.22	0	335.25	570.42	219.19
LETM 1	0.98	32.18	0	0	0	102.35	19.17	40.04	4.29	0	13.61	1.89	0	0	0	523	573.93	0	0	760.75	36.49	0	61.6	0	641.22	304.17	222.68
LETM 2	1.19	119.83	0	2.94	1.46	78.92	26.11	33.01	7.06	24.89	20.32	2.89	0	0	10.29	498.48	608.69	0	0	294.21	41.83	2.43	31.11	0	184.96	594.63	236.67
LETM 3	0.98	46.76	0	0	1.15	94.71	21.67	21.1	6.55	24.89	13.47	1.98	0	0	0	510.52	539.04	0	0	292.12	50.42	0	33.17	0	256.09	340.54	241.05
LETM 4	1.24	111.91	0	0	1.58	56.46	20.06	22.08	5.92	40.63	21.1	2.48	0	0	8.78	438.56	554.01	0	0	213.85	27.55	2.17	36.08	0	314.34	545.47	235.79
LETM 5	1.35	76.88	0	0	1.66	121.4	25.56	73.24	7.57	35.81	16.52	2.56	0	0	8.39	496.86	643.33	0	0	628.4	60.57	1.74	47.94	0	569.72	545.47	234.92
RRMS 1	1.71	117.85	0	0	1.3	47.6	17.13	36.05	4.54	49.63	20.48	2.23	0	0	6.72	572.33	448.63	0	0	107.04	19.94	3.2	54.86	0	136.73	493.07	236.67
RRMS 2	1.84	139.81	0	1.88	1.7	45.22	19.26	31.3	8.6	55.2	19.7	2.73	0	0	12.75	592.06	534.05	0	0	116.97	20.09	3.77	52.21	0	170.46	717.48	250.7
RRMS 3	1.41	147.87	0	0	1.38	34.83	16.42	19.94	6.11	55.9	24.45	2.48	0	0	14.06	499.74	402.98	0	0	107.04	15.93	3.3	33.41	0	298.44	570.42	282.46
RRMS 4	1.41	123.81	0	0	1.19	54.16	20.15	21.89	8.02	66.41	26.24	2.73	0	0	11.02	730.82	443.58	0	0	90.53	17.27	3.2	98.97	0	332.55	663.57	332.32
RRMS 5	1.95	96.22	0	2.42	1.42	54.62	27.39	26.3	9.18	65	24.13	2.98	0	0	11.37	676.28	504.01	0	0	114.55	21.72	2.94	41.48	0	161.44	663.57	301.98
RRMS 6	1.99	127.79	0	2.42	1.38	76.71	21.76	53.7	6.93	80.54	30.42	3.38	0	0	13.41	641.06	534.05	0	0	114.55	35.4	2.36	78.26	0	151.56	594.63	404.5
HC 1	1.45	111.91	0	3.69	1.93	70.13	23.57	36.05	6.04	56.6	20.64	2.73	0	0	12.07	639.98	623.55	0	0	143.59	28.35	2.55	43.71	0	171.19	594.63	231.42
HC 2	1.92	217.8	0	4.16	2.46	42.23	21.4	40.49	7.06	109.18	29.74	3.95	0	0	20.89	423.39	623.55	0	129.68	149.7	26.88	4.45	23.15	1.4	143.61	936.97	227.92
HC 3	1.3	0	0	0	0	25.57	19.44	22.08	1.5	39.94	12.9	2.4	0	0	5.82	323.56	493.97	0	0	105.74	9.95	1.31	24.91	0	145.04	558.04	220.94
HC 4	1.87	133.79	0	3.93	1.89	48.37	23.03	34.53	6.04	59.39	23.48	2.65	0	0	13.41	446.81	514.04	0	0	108.32	19.35	3.1	29.43	0	227.24	778.74	265.67
HC 5	2.06	102.08	0	0	1.7	39.83	21.49	34.53	8.08	59.39	19.7	2.48	0	0	12.07	382.3	433.45	0	43.56	107.04	15.63	2.99	30.75	0	159.66	727.94	189.66
HC 6	1.19	18.07	0	2.16	0	47.6	18.63	29.62	3.73	30.34	11.24	2.31	0	0	3.81	452.14	392.79	0	0	84.43	12.5	0	36.94	0	237.71	451.11	208.74
HC 7	1.94	201.13	0	2.42	2.24	61.36	25.2	37.37	8.15	63.6	22.84	3.63	0	0	15.02	683.98	727	0	47.58	132.97	21.42	4.08	50.45	0	222.82	727.94	250.7
HC 8	1.9	143.84	0	3.19	1.74	52.52	21.94	36.93	7.89	70.64	25.26	3.34	0	0	17.76	503.06	638.39	0	61.44	121.7	23.2	3.68	34.38	0.9	212.66	836.89	245.43
HC 9	1.84	98.17	0	3.19	1.38	54.62	18.54	33.88	6.42	60.79	21.58	3.34	0	0	11.37	614.7	498.99	0	0	104.44	23.42	2.99	39.76	0	261.45	696.26	240.17
HC 10	1.9	143.84	0	5.54	2.16	52.72	20.51	44.12	4.91	69.23	23.16	3.14	0	0	11.37	469.76	534.05	0	78.9	116.97	25.85	3.86	25.39	0	233.41	738.29	217.45
Stable NMO 1	1.94	192.85	0	4.16	2.16	29.8	18.19	24.07	3.61	77.71	30.08	3.14	0	0	16.56	392.59	483.92	0	57.51	141.51	13.25	3.95	49.32	0	374.99	706.93	321.59
Stable NMO 2	2.19	186.65	0	5.76	2.46	39.89	25.02	36.93	8.73	109.9	32.13	4.19	0	0	19.49	442.37	613.65	0	75.05	135.14	16.68	4.92	69.56	0.78	354.77	910.42	395.42
Stable NMO 3	1.43	61.68	0	0	1.15	19.12	19.44	18.03	1.97	60.09	22.84	2.56	0	0	9.17	277.85	413.15	0	0	90.53	0	1.4	41.24	0	229.52	570.42	361.06
Stable NMO 4	1.87	35.78	0	0	0	27.55	17.75	21.49	3.55	33.76	16.08	1.85	0	0	4.86	315.61	331.23	0	0	93.45	0	0	36.45	0	280.36	406.28	326.95
Stable NMO 5	1.84	35.78	0	0	0	17.9	23.21	14.17	2.57	60.09	24.94	1.89	0	0	5.82	259.81	443.58	0	0	99.07	0	0	84.42	0	715.21	493.07	392.69
Stable NMO 6	2.16	74.97	0	0	1.23	18.83	19.26	22.67	1.67	66.41	31.1	2.31	0	0	5.82	259.91	336.38	0	0	104.44	7.69	2.3	34.87	0	179.74	545.47	373.69
Stable NMO 7	1.9	224.08	0	4.28	2.54	40.97	23.39	36.93	9.7	83.39	34.38	3.51	0	0	16.56	435.47	593.81	0	101.72	155.66	17.57	4.53	55.74	1.07	303.65	808.17	310.88
Stable NMO 8	1.87	127.79	0	4.16	2.24	45.67	20.42	38.48	5.92	59.39	24.77	3.14	0	0	14.39	452.33	509.03	0	41.54	153.69	16.45	3.3	36.57	0	292.03	706.93	294.87
